# Supplementary material for: Regulation of Imiquimod-Induced Mouse Psoriasis Development via Apoptosis Signal-Regulating Kinase 1 Potentially by Antagonizing Aryl Hydrocarbon Receptor Expression
Source: Curr Issues Mol Biol. 2026 Jun 25;48(7):653. doi: 10.3390/cimb48070653 (PMC13406768; doi:10.3390/cimb48070653)
Supplement: Supplementary file 1 [file cimb-48-00653-s001.zip]

Archive with 1 entries (1 files):
- cimb-4367344-supplementary.pdf
